# Supplementary material for: Multi-arm RNA junctions encoding molecular logic unconstrained by input sequence for versatile cell-free diagnostics
Source: Nat Biomed Eng. 2022 Mar 14;6(3):298–309. doi: 10.1038/s41551-022-00857-7 (PMC8940621; doi:10.1038/s41551-022-00857-7)
Supplement: Supplementary file 3 — Supplementary Tables 1–11, containing DNA and RNA sequence information. [file 41551_2022_857_MOESM3_ESM.xlsx]

## Sheet: List of tables
Supplementary tables for:
Multi-arm RNA junctions encoding molecular logic unconstrained by input sequence for versatile cell-free diagnostics
Duo Ma, Yuexin Li, Kaiyue Wu, Zhaoqing Yan, Anli A. Tang, Soma Chaudhary, Zachary M. Ticktin, Jonathan Alcantar-Fernandez, José L. Moreno-Camacho, Abraham Campos-Romero, Alexander A. Green
List of supplementary tables
Supplementary Table 1. Universal primers for plasmid construction
Supplementary Table 2. Sequences of the Library of 24 LIRAs
Supplementary Table 3. Sequences of LIRA variants with different loop lengths
Supplementary Table 4. Sequences of truncated LIRA input RNAs
Supplementary Table 5. Sequences of LIRA H01 clamp variants
Supplementary Table 6. Sequences of mRNA-responsive LIRAs
Supplementary Table 7. Sequences of multi-arm RNA junction logic systems tested in E. coli
Supplementary Table 8. Sequences of pathogen-detecting LIRAs and NASBA primers
Supplementary Table 9. Sequences of virus-detecting multi-arm RNA junction logic systems and NASBA primers
Supplementary Table 10. Sequences of multi-arm RNA junction logic systems for influenza subtyping
Supplementary Table 11. RT-qPCR primers for GFP and 16S rRNA
Note: All sequences in supplementary tables are shown in the 5' to 3' direction

## Sheet: Supplementary Table 1
Supplementary Table 1. Universal primers for plasmid construction
Name	Sequence	Notes
Dnorm_T7_fwd	CTAGTAAATTCGCGTTTCTACGGTAGCCGGGCGCTAATACGACTCACTATAGGG	forward primer for inserts PCR
linker_21_rev_30N	CTTTTGCGCTGCCGCCAGGTT	reverse primer for hairpin inserts PCR
T7_term_min_rev_30N	CCCGTTTAGAGGCCCCAAGGGGTTATGCTA	reverse primer for trigger inserts PCR
linker_21_fwd_57C	AACCTGGCGGCAGCGCAA	forward primer for hairpin backbone PCR
T7_term_min_fwd_57C	TAGCATAACCCCTTGGGGC	forward primer for trigger backbone PCR
lacZ_min_fwd	AACCTGGCGGCAGCGCAAAAGATGCGTAAAATGACCATGATTACGGATTCACTGG	forward primer for hairpin backbone PCR with LacZalpha output
Dstar_pET15b_rev	CCGGCTACCGTAGAAACGCGAATTTACTAGCGAGATCTCGATCCTCTACGC	reverse primer for backbone PCR
Dstar_pCDF_pCOLA_rev	CCGGCTACCGTAGAAACGCGAATTTACTAGCATAAGGGAGAGCGTCGAGATC	reverse primer for backbone PCR
pET15b_seq_fwd	CCTGCCACCATACCCACGC	sequencing primer
pCOLA_seq_fwd	CGTTACTGGTTTCACATTCACCACCC	sequencing primer

## Sheet: Supplementary Table 2
Supplementary Table 2. Sequences of the Library of 24 LIRAs
Name of LIRA hairpin	Sequence	Terminator
LIRA_H01	GGGTCTATCTATTTCACATCTCCTAAGTTTCCGTATTCTGTGAAGCCCTAGGGTCCGATACAGAAACAGAGGAGATGACAAATGAATAGAAACCTGGCGGCAGCGCAAAAG	N/A
LIRA_H02	GGGTCCATTCATATACTATCTCCTAAGTTCTCGTTCCAATTCGCTCTCGTCCTGTCCGAACAAGAACAGAGGAGATAAGATATGAATGGAAACCTGGCGGCAGCGCAAAAG	N/A
LIRA_H03	GGGCTTATCAATATCACATCTCCTACGTCTTTAGTCGCTTCGGGACAGTGTGCATCCGACTAAAGACAGAGGAGATGACATATGAATAAGAACCTGGCGGCAGCGCAAAAG	N/A
LIRA_H04	GGGCGTTGAAATCTGCTATCTCCTACGTATTAGTTTATGCTACCGTAAGCCTGTCTCAAACGAATACAGAGGAGATACAAGATGACAACGAACCTGGCGGCAGCGCAAAAG	N/A
LIRA_H05	GGGTAGTGCCATATCTTATCTCCTGAGTTTCATCTTAAAGTCCTTGTAACAGTCGTCAAGACGAAACAGAGGAGATAACATATGACACTAAACCTGGCGGCAGCGCAAAAG	N/A
LIRA_H06	GGGATGTCCAATTACCTGTCTCCTGAGTCTACTCTACCTCGCTCGTTCTCATGACTCTAGAATAGACAGAGGAGACACATAATGGGACATAACCTGGCGGCAGCGCAAAAG	N/A
LIRA_H07	GGGCATTGGAATCGAGTATCTCCTACGTTTAACTTAACCCTATACCCTCATAACCCTTAAGATAAACAGAGGAGATATACGATGGCAATGAACCTGGCGGCAGCGCAAAAG	N/A
LIRA_H08	GGGATGTACAATCCATTATCTCCTAAGTCTTATTCTACTGCCTTGTTCCACTCCCGTAGAACAAGACAGAGGAGATAACGGATGATACATAACCTGGCGGCAGCGCAAAAG	N/A
LIRA_H09	GGGCATTACAATTACCTATCTCCTACATTCTAGTGCCACGAGTTAGTATCTTCGCCTGCACAAGAATAGAGGAGATAGATAATGGTAATGAACCTGGCGGCAGCGCAAAAG	N/A
LIRA_H10	GGGCATATGAATCGGAAGTCTCCTACAGTCATTTCGTCTTCGAGGCCGTCTCATCTGCGAACTGACTAGAGGAGACTAACGATGAATATGAACCTGGCGGCAGCGCAAAAG	N/A
LIRA_H11	GGGCATCACAATTACATATCTCCTGAATCTTCATTCCATTCCATTGTCTCCAGACCGGAATGAAGATAGAGGAGATAGATAATGATGATGAACCTGGCGGCAGCGCAAAAG	N/A
LIRA_H12	GGGATCATAGATGCAGTATCTCCTAAACTTCCACTTCGATCGCAGGTTTCACACTACAAGTAGAAGTAGAGGAGATAACGCATGAATGATAACCTGGCGGCAGCGCAAAAG	N/A
LIRA_H13	GGGTCGTTCAATGTAGTATCTCCTAAGTCGTTTCTAGTACGAGATCGCCTGTTCCCATAGATACGACAGAGGAGATAAGACATGAAACGAAACCTGGCGGCAGCGCAAAAG	N/A
LIRA_H14	GGGCATTTGCATATACCATCTCCTAAGTCTTATTCGTGACGCTTAAGTCCCGCAGAGCGAATAAGACAGAGGAGATGAGATATGGAAATGAACCTGGCGGCAGCGCAAAAG	N/A
LIRA_H15	GGGCCATACAATCAACCGTCTCCTAAGTATTCCAATACCGTGTCAATCTCTATAAGCATTGAAATACAGAGGAGACGGATGATGATATGGAACCTGGCGGCAGCGCAAAAG	N/A
LIRA_H16	GGGCAATTACATGCAACGTCTCCTACATTCTTATCTATCAAAGTTCACGCACTACGCAGATAAGAATAGAGGAGACGAAGCATGAAATTGAACCTGGCGGCAGCGCAAAAG	N/A
LIRA_H17	GGGACTCTACATGTACTATCTCCTACGTTTATCTATGCTCCTATATCGTCACGTCTGATAGATAAACAGAGGAGATAAGACATGCAGAGTAACCTGGCGGCAGCGCAAAAG	N/A
LIRA_H18	GGGATCTACCATTCATTATCTCCTAGGTTTCAGTTCTATTAGGGCTACGAAGACCGTGAACAGAAACAGAGGAGATACGGAATGATAGATAACCTGGCGGCAGCGCAAAAG	N/A
LIRA_H19	GGGCTTATACATTTACCGTCTCCTAAGCTTAGTCGTGAAACCTATACAATCCTGTGCACGAATAAGCAGAGGAGACGACAAATGAATAAGAACCTGGCGGCAGCGCAAAAG	N/A
LIRA_H20	GGGCTTAGCAATGTAGAATCTCCTGAGTTAGTTCCCATTGTTACTTTCACATCTCACGGGAACTAACAGAGGAGATTGAACATGACTAAGAACCTGGCGGCAGCGCAAAAG	N/A
LIRA_H21	GGGCCTAACAATGTACCGTCTCCTAAGTCTCGATCCCGGTATCTTATGGCCTGGTCGGGATAGAGACAGAGGAGACGAAACATGATTAGGAACCTGGCGGCAGCGCAAAAG	N/A
LIRA_H22	GGGCTTATCCATTTCACGTCTCCTACGCCTTCATCGTCGTCTTGCACCGTCCTACTCCGATAAAGGCAGAGGAGACGACAAATGAATAAGAACCTGGCGGCAGCGCAAAAG	N/A
LIRA_H23	GGGCCTAACAATTCTATATCTCCTAAGTGTCAGTTCTTAGGCTACACATGTGAGTGTGAACAGACACAGAGGAGATAACGAATGATTAGGAACCTGGCGGCAGCGCAAAAG	N/A
LIRA_H24	GGGCTTATCAATTGCACATCTCCTAGGTCATCTCGTCCAAATCGATCATCACTGTCCACGAGATGACAGAGGAGATGAACAATGGATAAGAACCTGGCGGCAGCGCAAAAG	N/A
Name of Input	Sequence	Terminator
LIRA_In01	GGGCCAGTGACTTGTCACTGGGAACGGACCCTAGGGCTTCACAGAATACGGAAACGAC	T7 terminator
LIRA_In02	GGGAGTGGCACGCGTGCCACTAATGGACAGGACGAGAGCGAATTGGAACGAGAACGAC	T7 terminator
LIRA_In03	GGGTCTCCACGGAAGTGGAGATAAGGATGCACACTGTCCCGAAGCGACTAAAGACAAA	T7 terminator
LIRA_In04	GGGCACGGACTCCTGTCCGTGGGCGAGACAGGCTTACGGTAGCATAAACTAATACAAC	T7 terminator
LIRA_In05	GGGCTCACCTGCCAAGGTGAGAGCGACGACTGTTACAAGGACTTTAAGATGAAACGAC	T7 terminator
LIRA_In06	GGGCTGGAGCATACGCTCCAGAATGAGTCATGAGAACGAGCGAGGTAGAGTAGACGAA	T7 terminator
LIRA_In07	GGGACAATGTAAGAACATTGTACGAGGGTTATGAGGGTATAGGGTTAAGTTAAACAGC	T7 terminator
LIRA_In08	GGGATCCTGAATACTCAGGATGAAACGGGAGTGGAACAAGGCAGTAGAATAAGACAAC	T7 terminator
LIRA_In09	GGGTCCGATCTAGAGATCGGATAAAGGCGAAGATACTAACTCGTGGCACTAGAATACA	T7 terminator
LIRA_In10	GGGATCCAGCCGATGCTGGATGAACAGATGAGACGGCCTCGAAGACGAAATGACTAGA	T7 terminator
LIRA_In11	GGGAGCCATCGCATGATGGCTGGACGGTCTGGAGACAATGGAATGGAATGAAGATACT	T7 terminator
LIRA_In12	GGGCAGCTACTCAAGTAGCTGGAGGTAGTGTGAAACCTGCGATCGAAGTGGAAGTACG	T7 terminator
LIRA_In13	GGGAGTCAGCTGATGCTGACTAAGTGGGAACAGGCGATCTCGTACTAGAAACGACAAT	T7 terminator
LIRA_In14	GGGCGTCACCTTTAGGTGACGGAACTCTGCGGGACTTAAGCGTCACGAATAAGACACA	T7 terminator
LIRA_In15	GGGCAGACCCTGCTGGGTCTGGACGCTTATAGAGATTGACACGGTATTGGAATACAAA	T7 terminator
LIRA_In16	GGGACGTTACTTAGGTAACGTGGAGCGTAGTGCGTGAACTTTGATAGATAAGAATGAA	T7 terminator
LIRA_In17	GGGAGCTCGCAACCGCGAGCTAGACAGACGTGACGATATAGGAGCATAGATAAACTCA	T7 terminator
LIRA_In18	GGGAGCATGCCGTGGCATGCTAGGACGGTCTTCGTAGCCCTAATAGAACTGAAACATG	T7 terminator
LIRA_In19	GGGCACAGACGTACGTCTGTGGAAGCACAGGATTGTATAGGTTTCACGACTAAGCGAA	T7 terminator
LIRA_In20	GGGCCTACGCACTCGCGTAGGATTGTGAGATGTGAAAGTAACAATGGGAACTAACGAA	T7 terminator
LIRA_In21	GGGCCAGACCATCGGGTCTGGAGGCGACCAGGCCATAAGATACCGGGATCGAGACAAC	T7 terminator
LIRA_In22	GGGACCGTACTCCCGTACGGTGATGAGTAGGACGGTGCAAGACGACGATGAAGGCTAC	T7 terminator
LIRA_In23	GGGATGATCGACACCGATCATAGAACACTCACATGTGTAGCCTAAGAACTGACACAGC	T7 terminator
LIRA_In24	GGGCTGCTCCCGTGGGAGCAGGACGGACAGTGATGATCGATTTGGACGAGATGACATA	T7 terminator

## Sheet: Supplementary Table 3
Supplementary Table 3. Sequences of LIRA variants with different loop lengths
Name	Sequence	Terminator
LIRA_H01_loop03	GGGTCTATCTATTTCACATCTCCTAAGTTTCCGTATTCTATACAGAAACAGAGGAGATGACAAATGAATAGAAACCTGGCGGCAGCGCAAAAG	N/A
LIRA_H01_loop06	GGGTCTATCTATTTCACATCTCCTAAGTTTCCGTATTCTGTGATACAGAAACAGAGGAGATGACAAATGAATAGAAACCTGGCGGCAGCGCAAAAG	N/A
LIRA_H01_loop09	GGGTCTATCTATTTCACATCTCCTAAGTTTCCGTATTCTGTGAAGATACAGAAACAGAGGAGATGACAAATGAATAGAAACCTGGCGGCAGCGCAAAAG	N/A
LIRA_H01_loop12	GGGTCTATCTATTTCACATCTCCTAAGTTTCCGTATTCTGTGAAGCCCATACAGAAACAGAGGAGATGACAAATGAATAGAAACCTGGCGGCAGCGCAAAAG	N/A
LIRA_H01_loop15	GGGTCTATCTATTTCACATCTCCTAAGTTTCCGTATTCTGTGAAGCCCTAGATACAGAAACAGAGGAGATGACAAATGAATAGAAACCTGGCGGCAGCGCAAAAG	N/A
LIRA_H01_loop18	GGGTCTATCTATTTCACATCTCCTAAGTTTCCGTATTCTGTGAAGCCCTAGGGTATACAGAAACAGAGGAGATGACAAATGAATAGAAACCTGGCGGCAGCGCAAAAG	N/A
LIRA_H05_loop03	GGGTAGTGCCATATCTTATCTCCTGAGTTTCATCTTAAAAAGACGAAACAGAGGAGATAACATATGACACTAAACCTGGCGGCAGCGCAAAAG	N/A
LIRA_H05_loop06	GGGTAGTGCCATATCTTATCTCCTGAGTTTCATCTTAAAGTCAAGACGAAACAGAGGAGATAACATATGACACTAAACCTGGCGGCAGCGCAAAAG	N/A
LIRA_H05_loop09	GGGTAGTGCCATATCTTATCTCCTGAGTTTCATCTTAAAGTCCTTAAGACGAAACAGAGGAGATAACATATGACACTAAACCTGGCGGCAGCGCAAAAG	N/A
LIRA_H05_loop12	GGGTAGTGCCATATCTTATCTCCTGAGTTTCATCTTAAAGTCCTTGTAAAGACGAAACAGAGGAGATAACATATGACACTAAACCTGGCGGCAGCGCAAAAG	N/A
LIRA_H05_loop15	GGGTAGTGCCATATCTTATCTCCTGAGTTTCATCTTAAAGTCCTTGTAACAAAGACGAAACAGAGGAGATAACATATGACACTAAACCTGGCGGCAGCGCAAAAG	N/A
LIRA_H05_loop18	GGGTAGTGCCATATCTTATCTCCTGAGTTTCATCTTAAAGTCCTTGTAACAGTCAAGACGAAACAGAGGAGATAACATATGACACTAAACCTGGCGGCAGCGCAAAAG	N/A

## Sheet: Supplementary Table 4
Supplementary Table 4. Sequences of truncated LIRA input RNAs
Name	Sequence	Terminator
LIRA_In01_complete_len31	GGGCGGACCCTAGGGCTTCACAGAATACGGAAAC	T7 terminator
LIRA_In01_trunc3_len10	GGGCGGACCCTAG	T7 terminator
LIRA_In01_trunc3_len12	GGGCGGACCCTAGGG	T7 terminator
LIRA_In01_trunc3_len14	GGGCGGACCCTAGGGCT	T7 terminator
LIRA_In01_trunc3_len16	GGGCGGACCCTAGGGCTTC	T7 terminator
LIRA_In01_trunc3_len18	GGGCGGACCCTAGGGCTTCAC	T7 terminator
LIRA_In01_trunc3_len19	GGGCGGACCCTAGGGCTTCACA	T7 terminator
LIRA_In01_trunc3_len20	GGGCGGACCCTAGGGCTTCACAG	T7 terminator
LIRA_In01_trunc3_len21	GGGCGGACCCTAGGGCTTCACAGA	T7 terminator
LIRA_In01_trunc3_len22	GGGCGGACCCTAGGGCTTCACAGAA	T7 terminator
LIRA_In01_trunc3_len23	GGGCGGACCCTAGGGCTTCACAGAAT	T7 terminator
LIRA_In01_trunc3_len24	GGGCGGACCCTAGGGCTTCACAGAATA	T7 terminator
LIRA_In01_trunc3_len25	GGGCGGACCCTAGGGCTTCACAGAATAC	T7 terminator
LIRA_In01_trunc3_len27	GGGCGGACCCTAGGGCTTCACAGAATACGG	T7 terminator
LIRA_In01_trunc3_len29	GGGCGGACCCTAGGGCTTCACAGAATACGGAA	T7 terminator
LIRA_In01_trunc5_len10	GGGATACGGAAAC	T7 terminator
LIRA_In01_trunc5_len12	GGGAATACGGAAAC	T7 terminator
LIRA_In01_trunc5_len14	GGGCAGAATACGGAAAC	T7 terminator
LIRA_In01_trunc5_len16	GGGCACAGAATACGGAAAC	T7 terminator
LIRA_In01_trunc5_len18	GGGTTCACAGAATACGGAAAC	T7 terminator
LIRA_In01_trunc5_len25	GGGCTAGGGCTTCACAGAATACGGAAAC	T7 terminator
LIRA_In01_trunc5_len26	GGGCCTAGGGCTTCACAGAATACGGAAAC	T7 terminator
LIRA_In01_trunc5_len27	GGGCCCTAGGGCTTCACAGAATACGGAAAC	T7 terminator
LIRA_In01_trunc5_len29	GGGACCCTAGGGCTTCACAGAATACGGAAAC	T7 terminator
Name	Sequence	Terminator
LIRA_In05_complete_len31	GGGACGACTGTTACAAGGACTTTAAGATGAAAC	T7 terminator
LIRA_In05_trunc3_len10	GGGACGACTGTT	T7 terminator
LIRA_In05_trunc3_len12	GGGACGACTGTTAC	T7 terminator
LIRA_In05_trunc3_len14	GGGACGACTGTTACAA	T7 terminator
LIRA_In05_trunc3_len16	GGGACGACTGTTACAAGG	T7 terminator
LIRA_In05_trunc3_len18	GGGACGACTGTTACAAGGAC	T7 terminator
LIRA_In05_trunc3_len19	GGGACGACTGTTACAAGGACT	T7 terminator
LIRA_In05_trunc3_len20	GGGACGACTGTTACAAGGACTT	T7 terminator
LIRA_In05_trunc3_len21	GGGACGACTGTTACAAGGACTTT	T7 terminator
LIRA_In05_trunc3_len22	GGGACGACTGTTACAAGGACTTTA	T7 terminator
LIRA_In05_trunc3_len23	GGGACGACTGTTACAAGGACTTTAA	T7 terminator
LIRA_In05_trunc3_len24	GGGACGACTGTTACAAGGACTTTAAG	T7 terminator
LIRA_In05_trunc3_len25	GGGACGACTGTTACAAGGACTTTAAGA	T7 terminator
LIRA_In05_trunc3_len27	GGGACGACTGTTACAAGGACTTTAAGATG	T7 terminator
LIRA_In05_trunc3_len29	GGGACGACTGTTACAAGGACTTTAAGATGAA	T7 terminator
LIRA_In05_trunc5_len10	GGGAAGATGAAAC	T7 terminator
LIRA_In05_trunc5_len12	GGGTTAAGATGAAAC	T7 terminator
LIRA_In05_trunc5_len14	GGGCTTTAAGATGAAAC	T7 terminator
LIRA_In05_trunc5_len16	GGGACTTTAAGATGAAAC	T7 terminator
LIRA_In05_trunc5_len18	GGGAGGACTTTAAGATGAAAC	T7 terminator
LIRA_In05_trunc5_len20	GGGCAAGGACTTTAAGATGAAAC	T7 terminator
LIRA_In05_trunc5_len21	GGGACAAGGACTTTAAGATGAAAC	T7 terminator
LIRA_In05_trunc5_len22	GGGTACAAGGACTTTAAGATGAAAC	T7 terminator
LIRA_In05_trunc5_len24	GGGTTACAAGGACTTTAAGATGAAAC	T7 terminator
LIRA_In05_trunc5_len25	GGGTGTTACAAGGACTTTAAGATGAAAC	T7 terminator
LIRA_In05_trunc5_len26	GGGCTGTTACAAGGACTTTAAGATGAAAC	T7 terminator
LIRA_In05_trunc5_len28	GGGACTGTTACAAGGACTTTAAGATGAAAC	T7 terminator
LIRA_In05_trunc5_len29	GGGCGACTGTTACAAGGACTTTAAGATGAAAC	T7 terminator

## Sheet: Supplementary Table 5
Supplementary Table 5. Sequences of LIRA H01 clamp variants
Name	Sequence	Terminator
LIRA_H01	GGGTCTATCTATTTCACATCTCCTAAGTTTCCGTATTCTGTGAAGCCCTAGGGTCCGATACAGAAACAGAGGAGATGACAAATGAATAGAAACCTGGCGGCAGCGCAAAAG	N/A
LIRA_H01v1	GGGTCGTGCTATTTCACATCTCCTAAGTTTCCGTATTCTGTGAAGCCCTAGGGTCCGATACAGAAACAGAGGAGATGACAAATGACACGAAACCTGGCGGCAGCGCAAAAG	N/A
LIRA_H01v2	GGGCTTATGTATTTCACATCTCCTAAGTTTCCGTATTCTGTGAAGCCCTAGGGTCCGATACAGAAACAGAGGAGATGACAAATGAATAAGAACCTGGCGGCAGCGCAAAAG	N/A
LIRA_H01v3	GGGTCGTTGTATTTCACATCTCCTAAGTTTCCGTATTCTGTGAAGCCCTAGGGTCCGATACAGAAACAGAGGAGATGACAAATGGAACGAAACCTGGCGGCAGCGCAAAAG	N/A
LIRA_H01v4	GGGCTTGTCTATTTCACATCTCCTAAGTTTCCGTATTCTGTGAAGCCCTAGGGTCCGATACAGAAACAGAGGAGATGACAAATGAACAAGAACCTGGCGGCAGCGCAAAAG	N/A

## Sheet: Supplementary Table 6
Supplementary Table 6. Sequences of mRNA-responsive LIRAs
Name	Sequence	Terminator
aadA_sensor	GGGATCTACCATTCATTATCTCCTAGAGGTTTCATTTAGCGCCTCAAATAGATCCTGTTCAGTAAATGTAACCTAGAGGAGATACGGAATGATAGATAACCTGGCGGCAGCGCAAAAG	N/A
ampR_sensor	GGGATCTACCATTCATTATCTCCTAGATCTGTCTATTTCGTTCATCCATAGTTGCCTGACTGAAATAGACAGATAGAGGAGATACGGAATGATAGATAACCTGGCGGCAGCGCAAAAG	N/A
cat_sensor	GGGATCTACCATTCATTATCTCCTAGACGAAAAACATATTCTCAATAAACCCTTTAGGGAAATATGTTATTCGTAGAGGAGATACGGAATGATAGATAACCTGGCGGCAGCGCAAAAG	N/A
mCherry_sensor	GGGATCTACCATTCATTATCTCCTAGCTTGGCCTTGTAGGTGGTCTTGACCTCAGCGTCGTATACAAGACCAAGAGAGGAGATACGGAATGATAGATAACCTGGCGGCAGCGCAAAAG	N/A
Name	Sequence (binding site of LIRA within full-length mRNA)	Terminator
aadA_trigger	GGGCTGAACAGGATCTATTTGAGGCGCTAAATGAAACCT	T7 terminator
ampR_trigger	GGGATCTGTCTATTTCGTTCATCCATAGTTGCCTGACTG	T7 terminator
cat_trigger	GGGTTTCCCTAAAGGGTTTATTGAGAATATGTTTTTCGT	T7 terminator
mCherry_trigger	GGGTACGACGCTGAGGTCAAGACCACCTACAAGGCCAAG	T7 terminator

## Sheet: Supplementary Table 7
Supplementary Table 7. Sequences of multi-arm RNA junction logic systems tested in E. coli
Name	Strand	Sequence	Input Order	LIRA identity	Terminator
2-input OR	Gate RNA	GGGATTCATTTCACATCTCCTAATCCAGTCGTGGATGGGCTCTGTTTCCGTATTCTGTGAAGCCCTAGGGTCCGATACAGAAACAGAGCCCATCCACGACTGGAATGGCTCTGTTTCATCTTAAAGTCCTTGTAACAGTCGTCAAGACGAAACTAAGCCATAGAGGAGATGACAAATGAATAACCTGGCGGCAGCGCAAAAG	A, B		N/A
	Input A	GGGCCAGTGACTTGTCACTGGGAACGGACCCTAGGGCTTCACAGAATACGGAAACGAC	N/A	LIRA_H01	T7 terminator
	Input B	GGGCTCACCTGCCAAGGTGAGAGCGACGACTGTTACAAGGACTTTAAGATGAAACGAC	N/A	LIRA_H05	T7 terminator
3-input OR	Gate RNA	GGGATTCATTTCACATCTCCTCCTCCAGTCGTGGATGGGCTCTGTTTCCGTATTCTGTGAAGCCCTAGGGTCCGATACAGAAACTGAGCCATTCCACATCTGGATCCAGTCGTGGATGGGCTCTGCTTAGTCGTGAAACCTATACAATCCTGTGCACGAATAAGCTGAGCCATTCCACATCTGGATAGGCTCAGTTTCATCTTAAAGTCCTTGTAACAGTCGTCAAGACGAAACCAAGCCTAAGAGGAGATGACAAATGAATAACCTGGCGGCAGCGCAAAAG	A, C, B		N/A
	Input A	GGGCCAGTGACTTGTCACTGGGAACGGACCCTAGGGCTTCACAGAATACGGAAACGAC	N/A	LIRA_H01	T7 terminator
	Input B	GGGCTCACCTGCCAAGGTGAGAGCGACGACTGTTACAAGGACTTTAAGATGAAACGAC	N/A	LIRA_H05	T7 terminator
	Input C	GGGCACAGACGTACGTCTGTGGAAGCACAGGATTGTATAGGTTTCACGACTAAGCGAA	N/A	LIRA_H19	T7 terminator
Name	Strand	Sequence	Input Order	LIRA identity	Terminator
2-input AND	Gate RNA	GGGCGTGAACCAGTTTCCGTATTCTGTGAAGCCCTAGGGTCCGATACTGAAACTATCATATCTTATCTCCTGAGTTTCATCTTAAAGTCCTTGTAACAGTCGTCAAGACGAAACAGAGGAGATAACATATGATATGGTGCACGAACCTGGCGGCAGCGCAAAAG	A, B		N/A
	Input A	GGGCCAGTGACTTGTCACTGGGAACGGACCCTAGGGCTTCACAGAATACGGAAACGAC	N/A	LIRA_H01	T7 terminator
	Input B	GGGCTCACCTGCCAAGGTGAGAGCGACGACTGTTACAAGGACTTTAAGATGAAACGAC	N/A	LIRA_H05	T7 terminator
3-input AND	Gate RNA	GGGCGGGTACCTCGTTCCGTGCGGAATCTTGGAGGCTTAGTCGTGAAACCTATACAATCCTGTGCACGAATAAGCATCCAAGATTCCGCTCGGAAAGTTGGATTCAATTCGCGAGAATAACATCACGTTTCCGTATTCTGTGAAGCCCTAGGGTCCGATACAGAAACTTGATGGCATTCTTTCGAATCACATCAAAATCATCTCATGTCTCCTGAGTTTCATCTTAAAGTCCTTGTAACAGTCGTCAAGACGAAACAGAGGAGACAACAGATGATTGCGATGTGTGAATCCAACTCGAGGTACCCGAACCTGGCGGCAGCGCAAAAG	C, A, B		N/A
	Input A	GGGCCAGTGACTTGTCACTGGGAACGGACCCTAGGGCTTCACAGAATACGGAAACGAC	N/A	LIRA_H01	T7 terminator
	Input B	GGGCTCACCTGCCAAGGTGAGAGCGACGACTGTTACAAGGACTTTAAGATGAAACGAC	N/A	LIRA_H05	T7 terminator
	Input C	GGGCACAGACGTACGTCTGTGGAAGCACAGGATTGTATAGGTTTCACGACTAAGCGAA	N/A	LIRA_H19	T7 terminator

## Sheet: Supplementary Table 8
Supplementary Table 8. Sequences of pathogen-detecting LIRAs and NASBA primers
Name	Sequence	Terminator
HIV1_LIRA1	GGGTAACGGATGATGTACAATCCATTATCTCCTAAGTCCTCCTACTCCCTGACATGCTGTCATCATTTCTTCGTAGGAGGACAGAGGAGATAACGGATGATACATAACCTGGCGGCAGCGCAAAAG	N/A
HIV1_LIRA2	GGGTAACGGATGATGTACAATCCATTATCTCCTAACTTATGGCCGGGTCCTCCTACTCCCTGACATGCTGTCCGGCCATAAGAGAGGAGATAACGGATGATACATAACCTGGCGGCAGCGCAAAAG	N/A
Zika_LIRA	GGGTAACGGATGATGTACAATCCATTATCTCCTAAGGTGGCTTCGGCTCTTGGTGAATTGGGCGTTATCTCACGAAGCCACCAGAGGAGATAACGGATGATACATAACCTGGCGGCAGCGCAAAAG	N/A
Norovirus_LIRA	GGGTAACGGATGATGTACAATCCATTATCTCCTAAGATGAGATTCTCAGATCTGAGCACGTGGGAGGGCGATGAATCTCATCAGAGGAGATAACGGATGATACATAACCTGGCGGCAGCGCAAAAG	N/A
YFV_LIRA	GGGTAACGGATGATGTACAATCCATTATCTCCTAAGAAAAACCCTGGGCGTCAATATGGTACGACGAGGAGTAGGGTTTTTCAGAGGAGATAACGGATGATACATAACCTGGCGGCAGCGCAAAAG	N/A
DENV1_LIRA	GGGTAACGGATGATGTACAATCCATTATCTCCTAAGCCAAAATTCCTGCTGTTGGGGGTATGGCTAGAAATCGAATTTTGGCAGAGGAGATAACGGATGATACATAACCTGGCGGCAGCGCAAAAG	N/A
Name	Sequence	NASBA fwd	NASBA rev	Terminator
antisense_HIV1_target1_for_HIV1_LIRA1&2	GGGCCCCAAGGGGTTATGCTATGCTATGTCACTTCCCCTTGGTTCTCTCATCTGGCCTGGTGCAATAGGCCCTGCATGCACTGGATGCACTCTATCCCATTCTGCAGCTTCCTCATTGATGGTCTCTTTTAACATTTGCATGGCTGCTTGATGTCCCCCCACTCCCTATAGTGAGTCGTATTAGCGC	N/A	N/A	N/A
antisense_HIV1_target2_for_HIV1_LIRA3	GGGCCCCAAGGGGTTATGCTAATTGCCTCTCTGCATCATTATGGTAGCTGAATTTGTTACTTGGCTCATTGCTTCAGCCAAAACTCTTGCCTTATGGCCGGGTCCTCCTACTCCCTGACATGCTGTCATCATTTCTTCTAGTGTAGCCGCTGGTCCCAATGCTCCCTATAGTGAGTCGTATTAGCGC	N/A	N/A	N/A
antisense_Zika_target	GGGCCTGTCCTCGGTTCACAATCAAGTCCTAGGCTTCCAAACCCCCCCAGGGTGGCTTCGGCTCTTGGTGAATTGGGCGTTATCTCAACTTTCGCTCTATTCTCATCAGTTTCATGTCCTGTGTCATTAACGATCATCCCACTGTGCTGGCCCTATAGTGAGTCGTATTAGCGC	N/A	N/A	N/A
Norovirus_target	GGGATGGATTTTTACGTGCCCAGGCAAGAGCCAATGTTCAGATGGATGAGATTCTCAGATCTGAGCACGTGGGAGGGCGATCGCAATCTGGCTCCCAGTTTTGTGAATGAAGATGGCGTCGAATGACGCCAACCCATCTGATGGGTCCGCAGCCAACCTCGTCCCAGAGGTCAACAATGAGGTTATGGCTTTGGAGCCCGT	AATTCTAATACGACTCACTATAGGGAGAAGGCTCATTGTTGACCTCTGGGA	CAGGCAAGAGCCAATGTTCA	N/A
YFV_target	GGGTGCTAATTGAGGTGCATTGGTCTGCAAATCGAGTTGCTAGGCAATAAACACATTTGGATTAATTTTAATCGTTCGTTGAGCGATTAGCAGAGAACTGACCAGAACATGTCTGGTCGTAAAGCTCAGGGAAAAACCCTGGGCGTCAATATGGTACGACGAGGAGTTCGCTCCTTGTCAAACAAAATAAAACAAAAAACAAAACAAATTGGAAACAGACCTGGACCTTCAAGAGGTGTTCAAGGATTTAT	AATTCTAATACGACTCACTATAGGGAGAAGGCTTGAAGGTCCAGGTCTGTTTCCA	GAGCGATTAGCAGAGAACTGACCA	N/A
DENV1_target	GGGATTGCTTTCAGGCCAAGGACCCATGAAATTGGTGATGGCTTTCATAGCATTTCTAAGATTTCTAGCCATACCCCCAACAGCAGGAATTTTGGCTAGATGGAGCTCATTCAAGAAGAATGGAGCGATCAAAGTGTTACGGGGTTTC	AATTCTAATACGACTCACTATAGGGAGAAGGCCAAGGACCCATGAAATTGGTGA	CCGTAACACTTTGATCGCTCCA	N/A

## Sheet: Supplementary Table 9
Supplementary Table 9. Sequences of virus-detecting multi-arm RNA junction logic systems and NASBA primers
Name	Sequence	Terminator
HIV1_2-input_Or_sensor	GGGATTCATTTCACATCTGCTCTATAGCCTGTACCGTCAGCGTTATTGACGCCGCGCCCATAGTGCTTCCTGTCACTAACGAGGACGGGCCAGGCGTTCTGCGATTCTTCAATTAAGGTGTATATTTCTCTTGTGTAATTACCTCAATTGATGAATCAAAGAACAATAGAGGAGATGACAAATGAATAACCTGGCGGCAGCGCAAAAG	N/A
SARS2_N1*N2*	GGGACTCAAATCTTCGCTACAGCGACATCTACACATTACGTTTGGTGGACCCTCAGATTCAACTAAACCTAATGGGTAGAACTCGCTAAAGCGATGTCTACCTGCCATATCTTATCTCCTGAACTGATTACAAACATTGGCCGCAAATTGTGTATTCAGTAGAGGAGATACAATATGGCAATTAGACAAGATACGAGTAACCTGGCGGCAGCGCAAAAG	N/A
SARS2_N2*N1	GGGACTCAAATCTTCGCTACAGCGACATCTACAGGAACTGATTACAAACATTGGCCGCAAATTGAATCTGTTCCGGTAGAACTCGCTAAAGCGATGTCTACCTGCCATATCTTATCTCCTGACTGCGTTCTCCATTCTGGTTACTGCCAGGAGAACGCAGAGAGGAGATACAATATGGCAATTAGACAAGATACGAGTAACCTGGCGGCAGCGCAAAAG	N/A
Name	Sequence	NASBA fwd	NASBA rev	Terminator
HIV1_subB_sense_target	GGGCACCACTGCTGTGCCTTGGAATGCTAGTTGGAGTAATAAATCTCTGAATGAGATTTGGGATAACATGACTTGGATGGAGTGGGAAAGAGAAATTGACAATTACACAAGAGAAATATACACCTTAATTGAAGAATCGCAGAACCAACAAGAAAAGAATGAACTAGACTTATTGGAATTGGATAAGTGGGCAAGTTTGTGG	AATTCTAATACGACTCACTATAGGGCCTTGGAATGCTAGTTGGAGTAATA	GTTGGTTCTGCGATTCTTCAATTA	N/A
HIV1_subC_sense__target	GGGAGTAGCACCCACTGAGGCAAAAAGGAGAGTGGTGGAGAGAGAAAAAAGAGCAGTGGGAATAGGAGCTGTGCTCCTTGGGTTCTTGGGAGCAGCAGGAAGCACTATGGGCGCGGCGTCAATAACGCTGACGGTACAGGCCAGACAACTGTTGTCTGGTATAGTGCAACAGCAAAGCAATTTGCTGAGGGCTATAGAGGCGCAACAGC	AATTCTAATACGACTCACTATAGGGAAAGAGCAGTGGGAATAGGA	GCAAATTGCTTTGCTGTTGCACTA	N/A
SARS2_sense_N1	GGGTTCGTGTTGTTTTAGATTTCATCTAAACGAACAAACTAAAATGTCTGATAATGGACCCCAAAATCAGCGAAATGCACCCCGCATTACGTTTGGTGGACCCTCAGATTCAACTGGCAGTAACCAGAATGGAGAACGCAGTGGGGCGCGATCAAAACAACGTCGGCCCCAAGGTTTACCCA	AATTCTAATACGACTCACTATAGGGAGAAGGACGTTCGTGTTGTTTTAGA	TTATTGGGTAAACCTTGGGGCCGA	N/A
SARS2_antisense_N1	GGGTGGGTAAACCTTGGGGCCGACGTTGTTTTGATCGCGCCCCACTGCGTTCTCCATTCTGGTTACTGCCAGTTGAATCTGAGGGTCCACCAAACGTAATGCGGGGTGCATTTCGCTGATTTTGGGGTCCATTATCAGACATTTTAGTTTGTTCGTTTAGATGAAATCTAAAACAACACGAA	AATTCTAATACGACTCACTATAGGGAGAAGGATGTTGAGTGAGAGCGGTGAACCA	GACCCCAAAATCAGCGAAATGCA	N/A
SARS2_antisense_N2	GGGCACCTGTGTAGGTCAACCACGTTCCCGAAGGTGTGACTTCCATGCCAATGCGCGACATTCCGAAGAACGCTGAAGCGCTGGGGGCAAATTGTGCAATTTGCGGCCAATGTTTGTAATCAGTTCCTTGTCTGATTAGTTCCTGGTCCCCAAAATTTCCTTGGGTTTGTTCTGGACCACGTC	AATTCTAATACGACTCACTATAGGGAGAAGGTTTGATGGCACCTGTGTAGGTCA	AAGCTTTCGGCAGACGTGGTCCA	N/A

[truncated: 2 more sheets: Supplementary Table 10, Supplementary Table 11]
